# Supplementary material for: Safety and efficacy of N-acetylcysteine in hospitalized patients with HIV-associated tuberculosis: An open-label, randomized, phase II trial (RIPENACTB Study)
Source: PLoS One. 2020 Jun 26;15(6):e0235381. doi: 10.1371/journal.pone.0235381 (PMC7319340; doi:10.1371/journal.pone.0235381)
Supplement: S1 Dataset — (XLSX) [file pone.0235381.s002.xlsx]

## Sheet: data
id	group	age	gender	extrapulmonary tuberculosis	tuberculosis wiht more than two sites	previous pulmonary tuberculosis	oportunistic infection	cd4 count at enrollmente	viral load at enrollment	discharge	hepatotoxicity	death	microscopy	culture
1	1	63	F	2	2	2	2	16	12352	1	2	2	2	2
2	1	44	M	1	2	2	2	33	385572	2	2	1	2	1
3	1	40	M	1	1	2	2	49	97	1	1	2	2	2
4	1	37	M	2	2	2	2	74	977	2	1	1	1	1
5	2	21	M	1	2	2	2	211	9382	1	2	2	2	2
6	1	19	M	2	2	2	2	458	869200	1	1	2	1	1
8	2	23	M	1	2	2	2	120	1010528	1	2	2	1	1
9	2	35	M	2	2	1	2	47	15451	1	1	2	2	1
13	2	52	M	1	1	1	2	135	123608	2	2	1	1	1
14	1	31	F	1	1	1	1	3	385050	2	2	1	1	1
15	2	33	M	1	2	1	2	84	0	1	1	2	2	2
16	1	21	M	2	2	2	2	26	47	1	1	2	1	2
17	2	43	M	1	2	2	2	78	2589	1	2	2	2	2
18	1	30	F	2	2	2	1	18	1015743	1	1	2	1	1
21	2	42	F	1	2	2	1	30	361066	1	2	2	2	2
23	1	47	F	2	2	2	1	159	655179	1	2	2	2	2
24	2	41	M	1	2	2	1	135	15355	2	1	1	1	1
25	2	34	M	1	2	2	2	162	148380	1	2	2	2	2
27	2	45	F	1	2	2	2	22	141414	1	2	1	2	2
29	1	23	M	1	2	2	1	11	2104425	1	1	2	2	2
30	1	22	M	1	2	2	2	55	17112	1	1	2	1	2
31	2	39	M	1	2	2	2	154	820311	1	2	2	2	1
32	2	23	M	2	2	1	2	715	0	1	2	2	1	1
33	1	43	F	1	2	2	1	50	206043	2	2	1	1	1
34	2	29	M	2	2	2	1	53	1514657	2	1	1	1	1
35	2	30	M	2	2	2	2	27	146	1	1	2	1	1
36	2	38	M	1	1	1	2	36	261706	1	1	2	1	2
37	2	29	M	1	1	2	2	80	273776	1	2	2	1	1
38	1	28	M	2	2	2	1	88	3003868	1	1	2	2	2
39	2	29	M	2	2	2	2	452	0	1	2	2	1	1
40	2	44	M	2	2	2	1	80	60917	1	2	2	1	1
42	1	38	F	1	1	2	2	47	83	1	2	2	1	2
43	2	38	M	1	2	2	2	9	223084	1	1	2	1	1
44	2	18	M	2	2	2	2	62	81	1	2	2	2	1
46	1	56	M	1	2	2	2	56	28666	1	2	2	2	1
47	2	52	M	1	2	2	1	70	1475420	1	2	2	2	1
48	1	43	F	1	2	2	1	61	334	1	2	1	2	2
49	1	33	M	1	2	1	1	119	19293	1	1	2	1	2
50	1	37	F	1	1	2	2	48	342100	1	1	2	2	2

## Sheet: legend
group	1	NAC
	2	RIPE
other variables	1	YES
	2	NO
